# Supplementary material for: Lyn kinase regulates egress of flaviviruses in autophagosome-derived organelles
Source: Nat Commun. 2020 Oct 15;11:5189. doi: 10.1038/s41467-020-19028-w (PMC7564011; doi:10.1038/s41467-020-19028-w)
Supplement: Supplementary file 5 — Supplementary Data 1 [file 41467_2020_19028_MOESM5_ESM.xlsx]

## Sheet: Accession numbers DV vs mock
Protein IDs	Protein names	Gene names	Welch's T-test Significant DV_mock	iBAQ mock_1	iBAQ mock_2	iBAQ mock_3	iBAQ mock_4	iBAQ DV_1	iBAQ DV_2	iBAQ DV_3	iBAQ DV_4	Peptides	Razor + unique peptides	Unique peptides	Sequence coverage [%]	Unique + razor sequence coverage [%]	Unique sequence coverage [%]	Q-value	Intensity	MS/MS count
P12931	Proto-oncogene tyrosine-protein kinase Src	SRC	+	14.0696	12.4028	17.1653	11.7236	15.9598	14.2431	10.7439	9.53131	53	53	53	67	67	67	0	19878970000	348
O75563	Src kinase-associated phosphoprotein 2	SKAP2	+	10.8171	10.0317	11.8913	10.6251	9.93111	10.6015	13.5387	25.4147	19	19	19	22	22	22	0	1611200000	149
P41240	Tyrosine-protein kinase CSK	CSK	+	14.8799	13.3074	11.2169	11.2294	12.08	11.3475	10.4129	9.94863	1	1	1	16	16	16	0	97132000	110
P07948	Tyrosine-protein kinase Lyn	LYN	+	12.1276	12.1932	8.32319	11.1372	13.4619	9.8574	10.4218	10.3768	24	24	24	52	52	52	0	2483000000	434
Q6UWF3	SLP adapter and CSK-interacting membrane protein	SCIMP	+	11.1897	11.7851	11.0881	11.7215	11.5751	11.3763	9.69956	12.5478	5	5	5	12	12	12	0	708330000	57
Q6NXT1	Ankyrin repeat domain-containing protein 54	ANKRD54	+	10.1595	9.11597	11.2576	14.8116	9.34367	12.5678	10.0786	13.1665	1	1	1	8	8	8	0	131080000	43
P22681	E3 ubiquitin-protein ligase CBL	CBL	+	12.6613	11.6113	11.5179	10.5747	10.8283	9.59623	9.79644	18.1655	18	18	18	30	30	30	0	599900886	23
P06241	Tyrosine-protein kinase Fyn	FYN	+	10.2769	13.4868	8.32319	14.1294	13.0582	12.9005	10.2542	8.40249	15	15	15	10	5.4	5.4	0	6617820000	46
Q9NQC3	Reticulon-4;Reticulon	RTN4	+	15.5157	11.4743	11.0881	10.3869	12.9315	14.2431	10.7439	11.0835	13	13	13	9	9	9	0	4547790000	281
O15117	FYN-binding protein 1	FYB1	+	12.4704	11.9051	11.2576	10.4907	12.8382	10.6015	13.5387	11.8629	22	22	22	7.6	7.6	7.6	0	3632000000	90
P40616	ADP-ribosylation factor-like protein 1	ARL1	+	13.0001	11.2644	11.5179	13.9643	9.4905	11.3475	10.4129	11.6924	1	1	1	5	5	5	0	54550700	43
Q5VWT5	FYN-binding protein 2	FYB2	+	11.5852	12.9731	11.8089	9.72264	15.8271	9.8574	10.4218	15.5076	7	7	7	20	20	20	0	24600830	19
Q16280	Cyclic nucleotide-gated olfactory channel	CNGA2	+	12.0452	9.40402	11.0024	11.7236	11.6361	11.181	18.187	9.95866	2	2	2	3.2	3.2	3.2	0	138730000	16
P42685	Tyrosine-protein kinase FRK	FRK	+	12.258	12.692	11.8575	10.6251	10.9988	9.83069	9.92207	10.08	1	1	1	2.1	2.1	2.1	0	162270000	18
O60880	SH2 domain-containing protein 1A	SH2D1A	+	11.097	10.445	11.0659	11.2294	9.33942	11.7438	11.5812	12.4626	4	4	4	10.9	10.9	10.9	0	25005000	10
Q86WV1	Src kinase-associated phosphoprotein 1	SKAP1	+	10.4919	11.1763	10.5554	11.1372	12.7894	11.4264	11.678	13.3446	5	5	5	19.8	19.8	19.8	0	229710000	15
P27824	Calnexin	CANX	+	12.1441	10.6476	10.5944	11.7215	12.6834	11.438	15.3869	11.482	5	5	5	10.9	10.9	10.9	0	330340000	34
P43307	Translocon-associated protein subunit alpha	SSR1	+	11.4259	10.4885	12.2815	14.8116	14.741	14.0407	9.567	12.0459	3	3	3	23.1	23.1	23.1	0	235590000	36
Q9UKV5	E3 ubiquitin-protein ligase AMFR	AMFR	+	10.5912	9.74128	10.7427	10.5747	12.6728	10.4787	12.2092	10.8431	3	2	2	7.3	4.7	4.7	0	59588000	12
Q04323	UBX domain-containing protein 1	UBXN1		11.282	11.7517	11.8089	22.8653	22.8582	11.3902	22.1871	13.421	1	1	1	3.5	3.5	3.5	0.00071633	2177100000	27
Q9BUN8	Derlin-1	DERL1	+	10.9451	12.6811	10.4297	10.1188	10.0359	12.6621	10.9356	16.2752	1	1	1	6.7	6.7	6.7	0	31504000	13
Q9NRP	Oligosaccharyltransferase complex subunit OSTC	OSTC	+	10.8652	9.92455	11.3634	10.4067	10.574	11.9911	9.99188	14.8563	1	1	1	8.1	8.1	8.1	0	181090000	16
P30101	Protein disulfide-isomerase A3	PDIA3	+	11.8095	10.9757	9.74497	11.4697	10.3361	9.50748	8.85198	10.0762	2	2	1	10.3	10.3	6.3	0	49342000	10
P53365	Arfaptin-2	ARFIP2	+	10.2465	11.0729	9.04041	10.2596	10.8793	12.8238	10.687	12.8595	1	1	1	6.6	6.6	6.6	0	50334000	4
P53367	Arfaptin-1	ARFIP1	+	10.6742	12.0452	9.40402	11.0024	12.1595	11.5899	12.2038	10.1265	2	2	2	21	21	21	0.0040678	57353000	7
P08247	Synaptophysin	SYP	+	10.326	12.258	12.692	11.8575	11.6677	11.2847	10.1862	13.3001	1	1	1	4.4	4.4	4.4	0.0098103	31743000	5
P62330	ADP-ribosylation factor 6	ARF6	+	9.47909	11.097	10.445	11.0659	10.2283	10.7814	10.3307	13.3938	19	5	5	50.7	22.2	22.2	0	121190000	15
P37198	Nuclear pore glycoprotein p62	NUP62	+	11.4769	10.4919	11.1763	10.5554	10.3375	11.0821	11.3719	13.0805	2	2	2	5.2	5.2	5.2	0	25777000	5
Q07960	Rho GTPase-activating protein 1	ARHGAP1	+	11.213	12.1441	10.6476	10.5944	11.5185	11.6942	13.8458	13.3625	3	3	3	7.7	7.7	7.7	0	2175900000	36
P31947	14-3-3 protein sigma	SFN	+	11.3227	11.4259	10.4885	12.2815	9.62983	11.6518	8.44086	17.8494	1	1	1	7.2	7.2	7.2	0	11119000	40
Q9BVC6	Transmembrane protein 109	TMEM109	+	11.1179	10.5912	9.74128	10.7427	11.8096	10.2731	9.99883	9.06659	1	1	1	4.9	4.9	4.9	0	89633000	114
Q9UM00	Transmembrane and coiled-coil domain-containing protein 1	TMCO1	+	10.401	14.0696	11.6892	11.3104	11.5204	12.45	10.5594	10.73	3	3	3	19.7	19.7	19.7	0	305060000	90
P18085	ADP-ribosylation factor 4	ARF4	+	9.81685	10.8171	10.165	10.8116	12.0122	9.52875	12.0479	14.9279	2	2	2	9.4	9.4	9.4	0	169780000	16
P10620	Microsomal glutathione S-transferase 1	MGST1	+	11.3682	14.8799	8.27532	13.6541	12.9218	9.91241	16.6718	12.3379	1	1	1	8.4	8.4	8.4	0	81307000	11
P85298	Rho GTPase-activating protein 8	ARHGAP8	+	11.33	12.1276	10.7209	10.5162	11.6701	11.3464	11.8146	13.7953	1	1	1	6.6	6.6	6.6	0.0020891	40045000	100
E9PNR6	Rho GTPase-activating protein 1	ARHGAP1	+	9.33804	11.1897	9.71068	12.4082	10.3099	11.0995	13.8507	11.8265	10	10	10	42.4	42.4	42.4	0	3632000000	109
H0YE29	Rho GTPase-activating protein 1	ARHGAP1	+	9.96505	10.1595	15.8863	17.1209	16.8683	16.6324	16.1795	10.9297	7	7	7	21.9	21.9	21.9	0	547550000	138
Q68EM7	Rho GTPase-activating protein 17	ARHGAP17	+	9.79659	12.6613	10.0545	12.7028	10.5525	12.461	14.5124	10.176	4	4	4	8.4	8.4	8.4	0	283460000	39
Q96B97	SH3 domain-containing kinase-binding protein 1	SH3KBP1	+	10.8664	10.2769	8.80495	11.1896	12.9297	9.9987	9.91436	12.0278	5	5	5	33	33	33	0	173380000	26
Q92974	Rho guanine nucleotide exchange factor 2	ARHGEF2	+	12.3347	10.6979	10.8755	12.2854	12.1161	11.009	10.3039	13.9744	1	1	1	2.6	2.6	2.6	0.00072464	126270000	65
Q92604	Acyl-CoA:lysophosphatidylglycerol acyltransferase 1	LPGAT1	+	11.2609	10.6078	11.2236	11.7849	11.5792	9.59744	11.4558	10.6498	2	2	2	6.8	6.8	6.8	0	25005000	62
P49703	ADP-ribosylation factor-like protein 4	ARL4D	+	14.0316	13.1155	10.8493	12.5346	11.8265	9.56424	13.2677	18.4282	4	4	4	27.2	27.2	27.2	0	1538000000	24
Q92538	Golgi-specific brefeldin A-resistance guanine nucelotide exchange factor 1	GBF1	+	13.4288	9.82478	13.5369	14.0689	12.0974	14.1856	13.9544	13.122	5	5	5	19	19	19	0	745530000	20
O75154	Rab11 family-interacting protein 3	RAB11FIP3	+	12.0082	11.0655	11.7409	13.0025	11.9115	11.7032	10.6343	9.47889	1	1	1	19.8	19.8	19.8	0	339770000	2
P84085	ADP-ribosylation factor 5	ARF5	+	10.246	11.3542	11.1374	9.39591	13.202	9.87974	8.93254	10.1778	3	3	3	9.4	9.4	9.4	0	56757000	8
Q96N66	Lysophospholipid acyltransferase 7	MBOAT7	+	10.1977	11.4424	12.22	12.0209	11.3293	12.5132	11.5607	11.8851	2	2	2	6.1	6.1	6.1	0	100490000	10
O43150	Arf-GAP with SH3 domain	ASAP2	+	12.2339	14.7134	10.3994	9.11925	15.0927	9.89088	16.5812	13.7816	4	4	4	18.2	18.2	18.2	0	674540000	28
O95573	Long-chain-fatty-acid--CoA ligase 3	ACSL3	+	14.2611	11.8025	12.0348	11.7363	13.3695	13.7308	15.046	13.199	8	8	8	16.7	16.7	16.7	0	283460000	34
Q96L12	Calreticulin-3	CALR3	+	14.5427	12.0094	10.3164	14.0984	11.0835	11.9411	13.0436	12.306	2	2	2	7.2	7.2	7.2	0	173380000	15
P27797	Calreticulin	CALR	+	11.7288	10.2272	11.0105	12.3688	11.8629	10.2026	10.3154	14.4782	4	4	4	2.8	2.8	2.8	0.0098296	126270000	7
P16298	Serine/threonine-protein phosphatase 2B	PPP3CB	+	12.1803	11.9534	10.5398	10.876	11.6924	12.0048	10.4275	8.97289	5	5	5	6.5	6.5	6.5	0.0053872	25005000	1
Q96DN0	Endoplasmic reticulum resident protein 27	ERP27	+	15.2345	13.95	15.0654	15.5188	15.5076	13.0982	14.9484	11.1694	7	7	7	20.1	20.1	20.1	0	1538000000	66
P30101	Protein disulfide-isomerase A3	PDIA3	+	11.9923	11.5033	11.7634	9.69772	9.95866	10.4816	12.5061	12.5383	15	15	14	12.9	12.9	12.3	0	745530000	46
P30508	HLA class I histocompatibility antigen	HLA-C	+	11.6791	12.1869	11.915	11.8805	10.08	10.4129	11.8198	10.9821	8	8	0	32.5	32.5	0	0	339770000	33
Q9BUN8	Derlin-1	DERL1	+	10.5779	12.1812	11.1933	11.084	12.4626	10.7675	11.4362	12.6477	2	2	2	7.6	7.6	7.6	0.000757	55237000	4
O95197	Reticulon-3;Reticulon	RTN3		17.2133	12.0996	16.15	10.267	13.3446	15.5957	17.4658	11.5936	2	2	2	11	11	11	0	43352000	4
P0484	Dolichyl-diphosphooligosaccharide--protein glycosyltransferase subunit 2	RPN2	+	10.9263	10.0919	12.1507	11.6125	11.482	20.4239	13.9535	11.7236	18	18	18	37.6	37.6	37.6	0	3827300000	136
P00533	Epidermal growth factor receptor;Receptor protein-tyrosine kinase	EGFR	+	11.5633	11.0549	11.7052	13.0526	12.0459	25.2521	13.9587	14.1853	34	34	32	36.7	36.7	34	0	4766900000	207
O43765	Small glutamine-rich tetratricopeptide repeat containing protein alpha	SGTA	+	9.21807	10.7534	10.0875	10.1453	10.8431	30.0804	11.2311	9.60578	2	2	2	4	4	4	0	94012000	7
P56539	Caveolin-3	CAV3	+	20.3655	20.7409	20.7206	20.7829	19.9796	34.9086	20.3776	17.0088	4	4	4	37.8	37.8	37.8	0	2401000000	52
Q03135	Caveolin-1	CAV1	+	8.90945	11.2262	11.6674	10.2803	10.3851	39.7368	11.9306	18.4417	2	2	2	3.3	3.3	3.3	0.00071891	33620000	4
P51636	Caveolin-2	CAV2	+	11.5609	10.3368	8.04178	10.4917	10.3459	44.565	10.3924	20.6127	2	2	2	5	5	5	0	57577000	7
Q8WVX9	Fatty acyl-CoA reductase 1	FAR1	+	10.0702	10.7118	11.8709	11.2767	11.0839	49.3932	12.2394	18.8314	3	3	3	7.4	7.4	7.4	0	117210000	12
Q2TNI1	Caveolin	CAV1	+	16.3586	15.7551	15.9896	15.6149	15.8663	54.2215	16.1083	19.1491	13	13	13	47.8	47.8	47.8	0	1683400000	111
P20936	Ras GTPase-activating protein 1	RASA1	+	18.2217	15.4989	16.4213	16.0572	15.4239	59.0497	19.4386	9.93333	22	22	22	41.4	41.4	41.4	0	9191800000	319
O75955	Flotillin-1	FLOT1	+	11.5525	12.0289	11.7966	9.95277	13.5222	9.78269	10.8931	20.2059	1	1	1	5.8	5.8	5.8	0	50066000	6
P00519	Tyrosine-protein kinase ABL1	ABL1	+	12.0683	10.3391	11.4054	10.8844	10.5386	11.2698	11.3872	11.2695	5	5	5	17.6	17.6	17.6	0	209570000	17
Q969G5	Caveolae-associated protein 3	CAVIN3	+	11.962	10.2214	11.5867	12.5211	11.6359	11.5791	9.90146	9.9456	2	2	2	9.5	9.5	9.5	0.0040816	18336000	2
P07947	Tyrosine-protein kinase Yes	YES1	+	10.7997	12.1092	11.433	9.79256	10.1021	10.8012	12.2625	12.6247	1	1	1	3.7	3.7	3.7	0.00072939	19641000	4
Q969T9	WW domain-binding protein 2	WBP2	+	11.3667	11.5036	11.9587	11.6746	11.8026	15.5957	13.7662	13.7627	3	3	3	10.9	10.9	10.9	0	62617000	8
Q99996	A-kinase anchor protein 9	AKAP9	+	9.769	11.6339	10.9305	11.2056	10.6495	20.4239	12.0706	12.706	2	2	2	0.6	0.6	0.6	0.0014184	130030000	2
P24390	ER lumen protein-retaining receptor 1	KDELR1	+	14.6441	13.9779	12.4101	11.239	11.9156	25.2521	13.0464	13.4641	8	2	2	32.8	11.1	11.1	0	108440000	13
P33947	ER lumen protein-retaining receptor 2	KDELR2	+	11.8515	10.3491	10.425	11.9017	10.2207	30.0804	9.78271	9.72713	8	8	8	28.8	28.8	28.8	0	697900000	44
Q9Y679	Ancient ubiquitous protein 1	AUP1	+	15.4993	13.8043	14.927	9.98536	11.5844	34.9658	11.7269	11.2675	5	5	5	13	13	13	0	588600000	34
P45880	Voltage-dependent anion-selective channel protein 2	VDAC2	+	11.1802	12.1133	13.2384	9.79586	15.8997	39.7368	15.9758	15.7596	7	7	7	25.5	25.5	25.5	0	883290000	18
P11166	Solute carrier family 2, facilitated glucose transporter member 1	SLC2A1	+	12.3472	9.80661	9.90812	10.6054	10.7828	44.565	10.3265	10.2638	4	4	4	6.9	6.9	6.9	0	134880000	21
O14828;O14828-2	Secretory carrier-associated membrane protein 3	SCAMP3	+	10.9738	9.71175	12.1625	10.9351	9.94766	49.3932	10.8348	10.8376	2	2	2	12.7	12.7	12.7	0	26566000	2
P49755	Transmembrane emp24 domain-containing protein 10	TMED10	+	13.3829	18.7496	12.9672	18.0889	14.0503	18.2708	14.656	14.5596	4	4	4	4.6	4.6	4.6	0	1052100000	11
P08631	Tyrosine-protein kinase HCK	HCK	+	9.44319	11.6546	9.78549	12.3626	10.2834	12.2941	9.41752	9.47511	2	2	2	7	7	7	0	22051000	4
P42768	Wiskott-Aldrich syndrome protein	WAS	+	11.8283	8.3391	11.2439	10.0654	10.4985	13.095	11.8432	11.4384	2	2	2	15.4	15.4	15.4	0	48371000	3
Q13480	GRB2-associated-binding protein 1	GAB1	+	12.3703	11.5199	9.86503	11.5492	9.65929	12.3798	10.9099	10.0999	1	1	1	4.7	4.7	4.7	0.0097276	18803000	2
Q9UQC2	GRB2-associated-binding protein 2	GAB2	+	14.1839	10.2549	11.1364	13.4023	13.421	12.3734	14.5455	14.5544	1	1	1	3.2	3.2	3.2	0.00075586	129940000	7
O95219	Sorting nexin-4	SNX4	+	17.1185	10.3343	14.7737	16.82	16.2752	15.1504	13.6686	16.8481	2	2	2	24.7	24.7	24.7	0	197340000	13
Q9NRS6	Sorting nexin-15	SNX15	+	10.752	11.4493	10.2614	11.5364	14.8563	14.4572	14.7774	18.8517	1	1	1	22.9	22.9	22.9	0	76335000	6
Q15041	ADP-ribosylation factor-like protein 6-interacting protein 1	ARL6IP1	+	10.8407	10.6388	9.22718	11.295	10.0762	8.90656	10.5148	20.6651	3	3	3	13	13	13	0	118960000	12
Q9UNH6	Sorting nexin-7	SNX7	+	10.3459	11.5107	10.5673	12.209	12.8595	11.685	10.0055	16.9583	12	2	2	8.5	8.5	8.5	0	64959000	11
Q15084	Protein disulfide-isomerase A6	PDIA6	+	12.0728	11.8769	11.7919	10.6622	10.1265	7.35736	12.4004	16.8306	16	8	8	31.2	31.2	31.2	0	1673000000	66
P13667	Protein disulfide-isomerase A4	PDIA4		11.911	10.1601	11.7096	11.0464	13.3001	11.8963	11.0818	13.3235	12	2	2	4.7	4.7	4.7	0.0027797	161150000	3
Q13087	Protein disulfide-isomerase A2	PDIA2	+	12.1396	13.1532	11.8097	10.9705	13.3938	13.5529	12.3557	9.55611	2	2	2	5	5	5	0.0034435	72421000	2
Q86YB8	ERO1-like protein beta	ERO1B	+	15.656	14.3619	13.5063	14.0327	13.0805	13.3585	14.7422	13.8308	15	15	15	32	32	32	0	488350000	62
Q9HD45	Transmembrane 9 superfamily member 3	TM9SF3	+	9.40583	10.5645	13.0216	12.8735	13.3625	14.2271	10.951	9.80301	5	5	5	11.4	11.4	11.4	0	337890000	30
Q86YB8	ERO1-like protein beta	ERO1B	+	17.8972	17.9145	18.033	17.9276	17.8494	17.1131	17.7035	13.4582	10	10	10	31.9	31.9	31.9	0	3825900000	115
P07237	Protein disulfide-isomerase	P4HB	+	13.4218	9.99686	15.0417	11.1467	13.3898	13.8315	15.3267	10.4003	2	2	2	12.9	12.9	12.9	0	79374000	14
P30101	Protein disulfide-isomerase A3	PDIA3		11.2152	11.9512	10.2842	9.57591	12.0068	11.1639	9.78997	10.6003	1	1	1	10.9	10.9	10.9	0.0014154	77026000	1
Q5TAE8	ERO1-like protein beta	ERO1B	+	15.116	16.3918	16.6514	15.2536	15.5256	14.5726	15.6777	12.2802	4	4	4	28.9	28.9	28.9	0	121730000	9
Q9NZ08	Endoplasmic reticulum aminopeptidase 1	ERAP1	+	16.2018	17.129	16.8422	17.2382	15.0939	10.7493	18.414	14.4231	8	2	2	27.6	11.5	11.5	0	79713000	4
Q6P1A2	Lysophospholipid acyltransferase 5	LPCAT3	+	8.65946	10.5373	8.88901	8.97488	10.3771	11.1299	10.3194	10.3553	1	1	1	2.1	2.1	2.1	0.0097975	10464000	2
P50416	Carnitine O-palmitoyltransferase 1, liver isoform	CPT1A	+	11.8074	11.6306	11.995	12.0388	11.121	11.8693	11.9492	13.0733	8	8	8	12.5	12.5	12.5	0	291370000	16
P52292	Importin subunit alpha-1	KPNA2	+	10.4628	10.7827	10.3452	11.3911	10.1522	9.42536	12.6082	10.7167	1	1	1	2.8	2.8	2.8	0.0014235	6308200	2
P39656	Dolichyl-diphosphooligosaccharide--protein glycosyltransferase 48 kDa subunit	DDOST	+	14.0412	14.0794	14.9083	14.9649	14.9778	14.7399	15.5968	13.7414	11	11	11	28.9	28.9	28.9	0	2657200000	101
Q15029	116 kDa U5 small nuclear ribonucleoprotein component	EFTUD2	+	10.8015	10.5528	12.4175	9.91468	10.2349	11.7078	12.1365	10.0133	4	3	3	4.9	3.9	3.9	0	64938000	4
P61088	Ubiquitin-conjugating enzyme E2 N	UBE2N;UBE2NL	+	15.5778	10.9409	11.5302	10.6578	11.2842	16.1864	16.2959	17.7437	1	1	1	7.2	7.2	7.2	0	13322000	3
P51648	Fatty aldehyde dehydrogenase	ALDH3A2	+	16.457	12.114	10.1228	11.241	11.3915	12.7584	9.75513	9.73295	7	7	6	16.9	16.9	14.4	0	271920000	33
P49755	Transmembrane emp24 domain-containing protein 10	TMED10	+	13.4086	10.2269	13.3828	10.1837	13.122	10.6373	13.5868	11.6086	4	4	4	18.3	18.3	18.3	0	186960000	11
Q9HBH0	Rho-related GTP-binding protein RhoF	RHOF		13.9154	13.5575	10.4004	11.1328	9.47889	11.9014	10.6757	11.8235	2	2	2	10	10	10	0	34446000	6
Q9Y6C9	Mitochondrial carrier homolog 2	MTCH2	+	8.36849	11.0021	10.2	10.1922	10.1778	12.5842	16.0436	9.32829	4	4	4	20.5	20.5	20.5	0	123140000	12
Q07065	Cytoskeleton-associated protein 4	CKAP4	+	10.5862	11.2919	10.5637	12.4221	11.8851	9.06659	10.3623	11.0801	7	7	7	13.8	13.8	13.8	0	105580000	9
Q12797	Aspartyl/asparaginyl beta-hydroxylase	ASPH	+	12.0898	13.3285	13.5465	11.0328	13.7816	10.73	11.8416	11.2654	10	10	10	17.9	17.9	17.9	0	415210000	37
P04843	Dolichyl-diphosphooligosaccharide--protein glycosyltransferase subunit 1	RPN1	+	15.1285	11.4594	12.7719	12.614	13.199	14.9279	10.457	15.7124	34	34	34	63.1	63.1	63.1	0	9930100000	275
Q99941	Cyclic AMP-dependent transcription factor ATF-6 beta	ATF6B	+	9.70512	9.82144	10.6083	9.73107	12.306	12.3379	14.5376	11.4751	4	4	4	7.5	7.5	7.5	0	92898000	3
P61026	Ras-related protein Rab-10	RAB10	+	14.4441	14.0213	14.0091	14.002	14.4782	13.7953	15.2997	15.6434	2	2	2	11	11	11	0	113380000	15
P61006	Ras-related protein Rab-8A	RAB8A	+	9.48045	11.2665	10.5293	10.7581	8.97289	11.8265	13.0098	10.7357	1	1	1	4.4	4.4	4.4	0	64093000	4
Q5EBL4	RILP-like protein 1	RILPL1		9.85353	11.671	9.91909	10.4978	11.1694	10.9297	11.7125	10.6624	3	2	2	13.3	10.2	10.2	0	34625000	4
O15269	Serine palmitoyltransferase 1	SPTLC1	+	12.775	9.93406	11.9219	10.3388	12.5383	10.176	11.7904	13.7306	4	4	4	11.4	11.4	11.4	0	100690000	6
P46977	Dolichyl-diphosphooligosaccharide--protein glycosyltransferase subunit STT3A	STT3A	+	10.8423	10.8233	12.4272	11.7925	10.9821	12.0278	10.3353	11.1242	9	9	9	12.9	12.9	12.9	0	737650000	51
O75746	Calcium-binding mitochondrial carrier protein Aralar1	SLC25A12	+	11.138	10.1473	12.5144	10.4693	11.0624	13.9744	19.9906	11.996	4	2	2	8.1	5.6	5.6	0	18049000	4
Q8N1F7	Nuclear pore complex protein Nup93	NUP93	+	10.1684	10.7448	11.0771	10.6235	9.84192	10.6498	9.32022	11.7259	1	1	1	2	2	2	0	20837000	4
Q13867	Bleomycin hydrolase	BLMH		18.1897	18.5177	18.4468	19.0859	18.3893	18.4282	17.9202	17.9202	4	4	4	14.1	14.1	14.1	0	171800000	5
O95816	BAG family molecular chaperone regulator 2	BAG2	+	9.97931	12.551	8.79535	9.73841	11.055	10.8935	10.2851	11.2438	1	1	1	5.2	5.2	5.2	0	25401000	3
Q8TCJ2	Dolichyl-diphosphooligosaccharide--protein glycosyltransferase subunit STT3B	STT3B	+	9.68269	9.81233	10.5514	11.5559	11.6141	13.5868	11.8201	9.53131	12	12	12	17.4	17.4	17.4	0.00058175	1998700000	73
Q14165	Malectin	MLEC	+	10.6758	11.2515	10.688	11.6163	9.10729	10.6757	13.128	25.4147	2	2	2	7.9	7.9	7.9	0.0097656	24757000	2
P60468	Protein transport protein Sec61 subunit beta	SEC61B	+	15.4688	15.0183	15.6762	15.5994	16.5357	16.0436	17.2259	9.94863	3	3	3	37.5	37.5	37.5	0	287050000	24
Q12907	Vesicular integral-membrane protein VIP36	LMAN2	+	10.4173	8.52592	13.2604	12.4213	13.2278	10.3623	14.6138	10.3768	2	2	2	7.9	7.9	7.9	0	42153000	4
Q8NF37	Lysophosphatidylcholine acyltransferase 1	LPCAT1		10.8188	13.2065	11.3972	9.11391	10.3282	11.8416	12.6748	12.5478	1	1	1	2.2	2.2	2.2	0	13217000	2
O00232	26S proteasome non-ATPase regulatory subunit 12	PSMD12	+	11.4803	9.59727	12.3951	11.3915	10.4683	10.457	9.13676	13.1665	1	1	1	2.9	2.9	2.9	0	5345900	2
P19440	Gamma-glutamyltranspeptidase 1;Gamma-glutamyltranspeptidase 1 heavy chain;Gamma-glutamyltranspeptidase 1 light chain;Putative gamma-glutamyltranspeptidase 3;Putative gamma-glutamyltranspeptidase 3 heavy chain;Putative gamma-glutamyltranspeptidase 3 light chain;Inactive gamma-glutamyltranspeptidase 2	GGT1;GGT3P;GGT2	+	10.6956	11.6189	11.4487	11.6263	13.3632	14.5376	12.2948	18.1655	10	10	10	14.8	14.8	14.8	0	1156100000	50
Q3ZCQ8	Mitochondrial import inner membrane translocase subunit TIM50	TIMM50	+	16.0568	15.5297	16.0886	16.1713	15.238	15.2997	15.2926	8.40249	4	4	4	15.6	15.6	15.6	0	369070000	56
P78527	DNA-dependent protein kinase catalytic subunit	PRKDC	+	13.9632	13.6887	14.3354	13.4871	12.8453	13.0098	13.9155	10.8178	44	44	44	14	14	14	0	1814000000	28
P29990	Non-structural protein 4A	NS4A		9.81162	13.0999	11.0164	10.328	16.2122	11.7125	13.0119	11.2852	4	4	4	30.7	30.7	30.7	0	195160000	160
O95470	Sphingosine-1-phosphate lyase 1	SGPL1	+	10.151	11.4565	12.7776	9.84647	11.9981	11.7904	12.2985	12.2985	3	3	3	10.6	10.6	10.6	0	92849000	1959
Q8NFQ8	Torsin-1A-interacting protein 2	TOR1AIP2	+	12.8115	10.5519	11.4785	10.4785	11.4183	10.3353	10.9985	10.9985	5	5	5	16	16	16	0	330490000	107
P51159	Ras-related protein Rab-27A	RAB27A		19.4677	20.0591	19.8814	19.598	19.3284	19.9906	19.2218	13.7816	1	1	1	0.4	0.4	0.4	0	1950900000	22
Q12846	Syntaxin-4	STX4	+	10.4304	11.1018	10.2756	11.3926	11.235	9.32022	11.6278	13.199	6	6	6	9.7	9.7	9.7	0	177580000	10
Q13277	Syntaxin-3	STX3	+	11.513	12.4791	10.2835	11.6653	10.7259	9.16739	9.76315	12.306	6	6	6	12.2	12.2	12.2	0	194360000	24
Q676U5	Autophagy-related protein 16-1	ATG16L1	+	15.3138	15.5768	15.7782	15.8829	14.0991	14.463	14.0371	14.4782	2	2	2	17.9	17.9	17.9	0	43116000	6
O95361	Tripartite motif-containing protein 16	TRIM16	+	8.3395	11.2096	10.599	13.3248	10.8291	13.8889	12.0997	8.97289	7	7	7	13.2	13.2	13.2	0	244410000	18
Q13501	Sequestosome-1	SQSTM1	+	10.8931	14.8673	12.3834	12.5398	12.7211	9.70498	10.6302	11.1694	34	34	34	38.6	38.6	38.6	0	4997700000	195
Q9H8Y8	Golgi reassembly-stacking protein 2	GORASP2	+	10.9878	11.1687	11.2761	11.6254	11.249	11.2226	10.4395	12.5383	2	2	2	1.5	1.5	1.5	0.00075758	57699000	4
Q9BQQ3	Golgi reassembly-stacking protein 1	GORASP1	+	15.1	16.0153	15.9831	15.7557	15.6009	15.1032	15.6299	10.9821	2	2	2	7.6	7.6	7.6	0	77072000	12
Q96NU0	Contactin-associated protein-like 3B	CNTNAP3B		14.6527	14.2851	14.9077	15.429	11.2438	13.2392	13.9394	11.0624	28	3	3	26.6	2.3	2.3	0	205550000	7
P14314	Glucosidase 2 subunit beta	PRKCSH	+	10.0687	10.7588	9.85794	12.7027	9.53131	15.0161	10.7524	9.84192	3	3	3	6.2	6.2	6.2	0	31002000	3
P62891	60S ribosomal protein L39;Putative 60S ribosomal protein L39-like 5	RPL39;RPL39P5		25.1357	24.6755	25.2211	24.7643	25.4147	25.1991	24.9949	18.3893	1	1	1	19.6	19.6	19.6	0.00075815	2057400000	39
O60292	Signal-induced proliferation-associated 1-like protein 3	SIPA1L3	+	10.8495	10.4549	9.62713	9.6042	9.94863	12.3105	8.58752	8.58752	7	7	7	6.9	6.9	6.9	0	102870000	12
O75325	Leucine-rich repeat neuronal protein 2	LRRN2	+	8.81218	18.0883	9.68367	9.01229	10.3768	11.866	10.9864	10.9864	9	9	9	19.8	19.8	19.8	0	267670000	65
Q9UHN6	Transmembrane protein 2	TMEM2		12.8736	11.4825	12.8489	10.1781	12.5478	10.8371	11.7983	9.75513	41	41	41	32.9	32.9	32.9	0	5448500000	201
P27824	Calnexin	CANX		15.8158	11.3269	14.2659	12.9403	13.1665	12.9654	14.292	15.1748	65	65	64	72.1	72.1	72.1	0	307520000000	114
P29990	Non-structural protein 5	NS5		9.67553	11.1663	13.4582	10.4865	18.1655	18.0833	18.7034	9.99033	37	37	37	35	35	35	0	1000500000	338
Q9H0S4	Probable ATP-dependent RNA helicase DDX47	DDX47		11.0793	11.0894	10.4003	11.1511	8.40249	11.3631	10.2155	9.32829	1	1	1	2.9	2.9	2.9	0	13513000	1
P55084	Trifunctional enzyme subunit beta, mitochondrial;3-ketoacyl-CoA thiolase	HADHB	+	11.3713	11.4402	10.6003	12.2522	10.8178	13.2517	14.869	11.0801	9	9	9	19	19	19	0	211010000	13
Q96AY3	Peptidyl-prolyl cis-trans isomerase FKBP10	FKBP10	+	9.81289	13.8843	12.2802	12.6857	11.2852	10.6073	12.2834	11.2654	2	2	2	4.5	4.5	4.5	0	72069000	4
P30153	Serine/threonine-protein phosphatase 2A 65 kDa regulatory subunit A alpha isoform;Serine/threonine-protein phosphatase 2A 65 kDa regulatory subunit A beta isoform	PPP2R1A;PPP2R1B	+	14.5367	8.56667	14.4231	14.9943	13.7346	14.8186	15.3841	15.7124	3	3	3	8.5	8.5	8.5	0	107700000	9
P78536	Disintegrin and metalloproteinase domain-containing protein 17	ADAM17		12.8231	11.1135	10.3553	12.2055	11.2208	11.094	11.6115	11.4751	21	21	21	31.3	31.3	31.3	0	3343000000	127
P11387	DNA topoisomerase 1	TOP1		11.273	10.9898	13.0733	12.8324	12.063	10.6136	9.77822	15.6434	3	3	3	5	5	5	0	41760000	7
P26196	Probable ATP-dependent RNA helicase DDX6	DDX6	+	16.2879	12.4258	10.7167	11.4862	12.6073	10.1504	9.82642	10.7357	2	2	2	6.2	6.2	6.2	0	47958000	5
P43490	Nicotinamide phosphoribosyltransferase	NAMPT	+	14.9752	14.4211	13.7414	13.4468	15.2184	16.1221	15.3041	10.6757	5	5	5	11.8	11.8	11.8	0	241810000	14
P10909	Clusterin;Clusterin beta chain;Clusterin alpha chain;Clusterin	CLU	+	12.0479	13.045	10.0133	11.3226	10.9705	10.5316	11.4419	16.0436	16	16	16	34.7	34.7	34.7	0	4268000000	86
P25705	ATP synthase subunit alpha, mitochondrial	ATP5A1	+	18.4651	18.1178	17.7437	17.4848	17.8559	18.2779	19.0823	10.3623	13	13	13	25.9	25.9	25.9	0	1888600000	161
Q99460	26S proteasome non-ATPase regulatory subunit 1	PSMD1		11.177	10.628	9.73295	11.0663	11.1895	12.2362	12.6477	11.8416	4	4	4	7.3	7.3	7.3	0	36050000	9
Q9BTN0	Leucine-rich repeat and fibronectin type-III domain-containing protein 3	LRFN3		10.1677	12.9799	11.6086	11.0948	10.8873	11.8869	11.5936	10.457	2	2	2	4	4	4	0.0097339	61199000	3
P11717	Cation-independent mannose-6-phosphate receptor	IGF2R		12.4483	11.6991	11.8235	10.9869	10.1815	10.1497	11.7236	14.5376	26	26	26	12.2	12.2	12.2	0	1123100000	81
Q9BVA1	Tubulin beta-2B chain;Tubulin beta-2A chain	TUBB2B;TUBB2A		14.5148	14.6552	14.8821	14.9592	15.2207	14.951	14.1853	15.2997	21	3	2	53	8.1	5.4	0	35204000	14
P49792	E3 SUMO-protein ligase RanBP2;RANBP2-like and GRIP domain-containing protein 5/6;RanBP2-like and GRIP domain-containing protein 3;RanBP2-like and GRIP domain-containing protein 4;RANBP2-like and GRIP domain-containing protein 8	RANBP2;RGPD5;RGPD3;RGPD4;RGPD8	+	10.9719	10.7605	10.6517	9.61665	10.604	12.9622	9.60578	13.0098	2	2	2	1.1	1.1	1.1	0	13708000	4
Q15646	2-5-oligoadenylate synthase-like protein	OASL	+	8.78949	11.9155	9.84899	10.3384	17.3124	16.8481	17.0088	11.7125	7	7	7	24.1	24.1	24.1	0	308710000	57
Q9Y5X1	Sorting nexin-9	SNX9		18.6574	18.2089	18.8388	18.654	18.8553	18.8517	18.4417	13.0805	6	6	6	14.5	14.5	14.5	0	413390000	43
P29990-1	Capsid	Capsid		9.54537	11.2485	10.6832	9.36225	17.4092	20.6651	20.6127	13.3625	4	4	4	21.1	21.1	21.1	0	443210000	23
P29990-2	proteinMembrane	prMembrane		10.3066	11.9233	10.9442	11.2682	15.5165	16.9583	18.8314	17.8494	4	4	4	22.9	22.9	22.9	0	6092800000	66
P29990-3	Envelope	Envelope		11.1606	11.1266	11.5512	12.4249	18.0848	16.8306	19.1491	13.3898	25	25	25	65.1	65.1	65.1	0	32491000000	381
P29990-5	Non-structural protein 2A	NS2A		13.9738	11.4509	9.34403	9.84812	10.3307	13.3235	9.93333	12.0068	3	3	3	17	17	17	0	285180000	12
P29990-6	Non-structural protein 2B	NS2B		16.3994	11.044	17.0192	16.683	20.7199	9.55611	20.2059	15.5256	1	1	1	6.2	6.2	6.2	0	466580000	12
P31944	Caspase-14;Caspase-14 subunit p17, mature form;Caspase-14 subunit p10, mature form;Caspase-14 subunit p20, intermediate form;Caspase-14 subunit p8, intermediate form	CASP14		11.6866	13.3884	11.4025	12.2427	12.9949	13.8308	11.2695	15.0939	5	5	5	20.2	20.2	20.2	0	18582000	6
P50897	Palmitoyl-protein thioesterase 1	PPT1		11.7744	8.57666	11.7851	13.2795	10.5029	9.80301	10.4472	10.3771	4	4	4	21.2	21.2	21.2	0	131270000	12
Q9UII4	E3 ISG15--protein ligase HERC5	HERC5		11.624	11.1135	10.8011	9.93931	13.171	13.2891	12.4984	11.121	2	2	2	2.8	2.8	2.8	0	68351000	16
P23528	Cofilin-1	CFL1		11.177	17.4668	18.3319	15.8237	19.0675	19.1423	20.8235	10.1522	10	10	7	65.1	65.1	46.4	0	1396900000	75
M0QYZ2	AP-2 complex subunit sigma	AP2S1		10.1677	12.3058	10.3553	10.2059	12.7543	10.1839	12.2253	14.9778	2	2	2	8.9	8.9	8.9	0.0040706	97698000	2
Q13501	Sequestosome-1	SQSTM1		12.4483	13.9073	13.0733	15.6768	17.94	18.7174	18.1784	15.2184	8	8	8	35.2	35.2	35.2	0	686860000	67
Q8NF91	Nesprin-1	SYNE1		14.5148	15.2509	10.7167	15.1063	15.4792	15.355	15.189	10.9705	4	4	4	0.5	0.5	0.5	0	1020400000	19
Q13283	Ras GTPase-activating protein-binding protein 1	G3BP1	+	18.3788	17.6874	13.7414	14.7234	16.9757	16.3269	17.0371	17.8559	6	5	5	15.9	14.2	14.2	0	101580000	17
