# Supplementary material for: Lyn kinase regulates egress of flaviviruses in autophagosome-derived organelles
Source: Nat Commun. 2020 Oct 15;11:5189. doi: 10.1038/s41467-020-19028-w (PMC7564011; doi:10.1038/s41467-020-19028-w)
Supplement: Supplementary file 6 — Source Data [file 41467_2020_19028_MOESM6_ESM.zip]

Archive with 10 entries (7 files):
- Source Data/
- Source Data/.DS_Store
- __MACOSX/
- __MACOSX/Source Data/
- __MACOSX/Source Data/._.DS_Store
- Source Data/uncropped blot scans.docx
- __MACOSX/Source Data/._uncropped blot scans.docx
- Source Data/Source Data.xlsx
- __MACOSX/Source Data/._Source Data.xlsx
- __MACOSX/._Source Data
