# Supplementary material for: Lyn kinase regulates egress of flaviviruses in autophagosome-derived organelles
Source: Nat Commun. 2020 Oct 15;11:5189. doi: 10.1038/s41467-020-19028-w (PMC7564011; doi:10.1038/s41467-020-19028-w)
Supplement: Supplementary file 6 — Source Data [file 41467_2020_19028_MOESM6_ESM.zip › Source Data/Source Data.xlsx]

## Sheet: Fig 1
Fig 1b
	Vero E6 MOI 0.1 1				Vero E6 MOI 5 10
1st	mock	MOI 0.1	MOI 1		mock	MOI 5	MOI 10
p-SFKs	20572.2	34807.1	59704.1		9344.39	23315.9	23397.7
GAPDH	15393.7	15500	13992.8		14974.5	13977.8	15783.4
p-SFKs/GAPDH	1.33641	2.24562	4.26679		0.624022	1.66807	1.48243
relative to mock	0.975482	1.63914	3.11444		1.00649	2.69044	2.39101
2nd	mock	MOI 0.1	MOI 1		mock	MOI 5	MOI 10
p-SFKs	8683.32	12242.1	23054.2		1046.48	3228.69	3748.42
GAPDH	15953.5	14240.5	13372.6		6405.02	6595.49	6355.85
p-SFKs/GAPDH	0.54429	0.859673	1.724		0.163384	0.48953	0.589758
relative to mock	1.00794	1.59199	3.19258		1.02115	3.05956	3.68599
3rd	mock	MOI 0.1	MOI 1		mock	MOI 5	MOI 10
p-SFKs	1910.92	1943.79	3141.07		4145.26	15385.4	15712.9
GAPDH	5744.71	1545.08	2075.33		14675.5	18304.8	18534.2
p-SFKs/GAPDH	0.33264	1.25805	1.51353		0.282461	0.840513	0.847781
relative to mock	1.008	3.81227	4.58646		1.00879	3.00183	3.02779
	BHK21 MOI 0.1 1				BHK21 MOI 5 10
1st	mock	MOI 0.1	MOI 1		mock	MOI 5	MOI 10
p-SFKs	7749.05	9583.75	15796.5		10873.6	23694.9	22547.7
GAPDH	7200.27	5635.15	4658.2		10564.2	8187.51	8579.68
p-SFKs/GAPDH	1.07622	1.70071	3.39112		1.02928	2.89403	2.62803
relative to mock	0.996497	1.57473	3.13993		0.999303	2.80974	2.55149
2nd	mock	MOI 0.1	MOI 1		mock	MOI 5	MOI 10
p-SFKs	2548.82	4255.37	10072.2		1748.82	4452.32	4787.22
GAPDH	12200.6	15180.3	15266.3		6804.15	4443.37	4567.71
p-SFKs/GAPDH	0.208909	0.280323	0.659769		0.257023	1.00201	1.04806
relative to mock	0.994806	1.33487	3.14176		0.988549	3.8539	4.03098
3rd	mock	MOI 0.1	MOI 1		mock	MOI 5	MOI 10
p-SFKs	1783.89	4710.73	4843.9		3634.12	10837	11795.8
GAPDH	9612.77	8512.86	7940.61		12124.1	12680.7	12105.3
p-SFKs/GAPDH	0.185575	0.553366	0.610016		0.299745	0.854611	0.974429
relative to mock	0.976711	2.91245	3.21061		0.99915	2.8487	3.2481
Fig 1f
1
	control	DV1	DV2	DV3	DV4	ZIKV
p-SFKs	3881.07	11121.6	11522.3	10103.8	14340.3	23468.9
GAPDH	12479.3	14565.3	14108.1	18923.9	16306.7	17965.3
p-SFKs/GAPDH	0.311001	0.763572	0.816715	0.533919	0.87941	1.30635
relative to HeLa	1	2.45522	2.62609	1.71678	2.82769	4.20048
2
	control	DV1	DV2	DV3	DV4	ZIKV
p-SFKs	5510.34	11935.6	12062.3	9967.49	13679	19041.7
GAPDH	14272.1	19173.6	17671.6	14147.1	14152.4	18252.6
p-SFKs/GAPDH	0.386093	0.622502	0.682579	0.704559	0.966548	1.04323
relative to HeLa	1.00024	1.6127	1.76834	1.82528	2.50401	2.70268
3
	control	DV1	DV2	DV3	DV4	ZIKV
p-SFKs	3970.83	12596.6	10438.5	14050.2	16950.6	23439.3
GAPDH	16384.3	20207.7	18041.6	20701.2	20607.7	18810
p-SFKs/GAPDH	0.242356	0.623357	0.578581	0.678713	0.822539	1.24611
relative to HeLa	1.00147	2.57586	2.39083	2.8046	3.39892	5.14921
4
	control	DV1	DV2	DV3	DV4	ZIKV
p-SFKs	4277.73	8468.89	10851	8405.31	9269.67	17437
GAPDH	16606.3	20533.8	17246.6	17051.2	15518.3	15384.1
p-SFKs/GAPDH	0.257597	0.412436	0.62917	0.492946	0.59734	1.13345
relative to HeLa	0.998438	1.59859	2.43864	1.91064	2.31527	4.3932
5
	control	DV1	DV2	DV3	DV4	ZIKV
p-SFKs	9805.97	26885	27388.7	22533.7	16272.9	40833.9
GAPDH	30890.3	32557.4	33459.7	30932.4	25378.2	28954.4
p-SFKs/GAPDH	0.317444	0.825771	0.818558	0.728481	0.641216	1.41028
relative to HeLa	1.0014	2.60496	2.5822	2.29805	2.02276	4.44884
6
	control	DV1	DV2	DV3	DV4	ZIKV
p-SFKs	6373.97	19370.2	20194.5	23137.9	19224.1	39661.2
GAPDH	26864	33270.9	28484.4	33536.2	36027.2	33744.5
p-SFKs/GAPDH	0.237268	0.582196	0.708968	0.689937	0.533598	1.17534
relative to HeLa	1.00113	2.45652	2.99143	2.91113	2.25147	4.95923
7
	control	DV1	DV2	DV3	DV4	ZIKV
p-SFKs	6648.15	19848.5	24700	21084.2	31934.4	34510.8
GAPDH	26024.9	25067.5	29053.3	35773.3	29509.9	23402
p-SFKs/GAPDH	0.255453	0.791801	0.85016	0.589383	1.08216	1.47469
relative to HeLa	1.00178	3.1051	3.33396	2.31131	4.24376	5.7831
8
	control	DV1	DV2	DV3	DV4	ZIKV
p-SFKs	10798.6	26079.7	30774.1	24712	30976.6	48607
GAPDH	29655.4	34723.8	31403.7	32577.2	27305	34309.1
p-SFKs/GAPDH	0.364135	0.751062	0.979951	0.758568	1.13447	1.41674
relative to HeLa	1.00037	2.06336	2.69217	2.08398	3.11667	3.89214

## Sheet: Fig 2
Fig 2f
test No.	control	DV1	DV2	DV3	DV4	ZIKV
Fyn	1	702.455	702.626	781.717	722.828	764.2
Blk	1.00024	1.6127	1.76834	1.82528	2.50401	2.70268
Src	1.00147	1192.58	1192.39	1182.8	1183.4	1195.15
Lyn	2201	2001.6	2092.44	2001.91	2002.32	1994.39
Fgr	1.0014	2.60496	2.5822	2.29805	2.02276	4.44884
Lck	1.00113	2.45652	2.99143	2.91113	2.25147	4.95923
Yes	1.00178	3.1051	3.33396	2.31131	4.24376	5.7831
Hck	1.00037	2.06336	2.69217	2.08398	3.11667	3.89214

## Sheet: Fig 3
Fig 3b-f
DV1	WT										KO
	1st-1	1st-2	1st-3	2nd-1	2nd-2	2nd-3	3rd-1	3rd-2	3rd-3	3rd-4	1st-1	1st-2	1st-3	2nd-1	2nd-2	2nd-3	3rd-1	3rd-2	3rd-3	3rd-4
1d p.i.	220000	180000	220000	130000	150000	160000	150000	150000	70000	80000	20000	37000	28000	12000	18000	12000	37000	17000	8600	7700
2d p.i.	1200000	1500000	1700000	2000000	2100000	1400000	1020000	1100000	1030000	1200000	240000	200000	230000	370000	350000	230000	230000	220000	200000	232000
DV2	WT										KO
	1st-1	1st-2	1st-3	2nd-1	2nd-2	2nd-3	3rd-1	3rd-2	3rd-3	3rd-4	1st-1	1st-2	1st-3	2nd-1	2nd-2	2nd-3	3rd-1	3rd-2	3rd-3	3rd-4
1d p.i.	610000	710000	960000	450000	400000	530000	480000	450000	220000	230000	2200	18000	1400	21000	3800	50000	37000	17000	8600	7700
2d p.i.	1100000	1070000	1290000	1290000	1020000	1100000	1310000	1140000	240000	310000	220000	200000	170000	180000	177000	160000	230000	210000	180000	170000
DV3	WT										KO
	1st-1	1st-2	1st-3	2nd-1	2nd-2	2nd-3	3rd-1	3rd-2	3rd-3	3rd-4	1st-1	1st-2	1st-3	2nd-1	2nd-2	2nd-3	3rd-1	3rd-2	3rd-3	3rd-4
1d p.i.	220000	180000	220000	130000	150000	160000	150000	150000	70000	80000	20000	33000	23000	12000	18000	12000	37000	17000	8900	6500
2d p.i.	1200000	1500000	1700000	2000000	2100000	1400000	1020000	1100000	1030000	1200000	250000	200000	230000	370000	360000	240000	230000	220000	200000	245000
DV4	WT										KO
	1st-1	1st-2	1st-3	2nd-1	2nd-2	2nd-3	3rd-1	3rd-2	3rd-3	3rd-4	1st-1	1st-2	1st-3	2nd-1	2nd-2	2nd-3	3rd-1	3rd-2	3rd-3	3rd-4
1d p.i.	645647	745600	995600	485600	435600	565600	515600	485600	255600	265000	255600	215600	175000	245600	73600	85600	72647	52647	44247	40000
2d p.i.	1135000	1105000	1325000	1325000	1055647	1135647	1345600	1175600	275600	345000	255600	235600	205000	215600	212600	195600	265647	245647	215647	205647
	WT										KO
ZV	1st-1	1st-2	1st-3	2nd-1	2nd-2	2nd-3	3rd-1	3rd-2	3rd-3	3rd-4	1st-1	1st-2	1st-3	2nd-1	2nd-2	2nd-3	3rd-1	3rd-2	3rd-3	3rd-4
1d p.i.	220540	186580	220540	12000	150000	140000	150000	150000	70000	80000	20000	37000	28000	12000	18000	12000	37000	17000	8600	7700
2d p.i.	1200540	1505230	1705230	2000000	2100000	1500000	1020000	1100000	1030000	1200000	240000	200000	230000	370000	350000	230000	230000	220000	200000	232000
Fig 3i-k
Assay 1
DV1	wt	Lyn-/-	WT	C468A		DV2	wt	Lyn-/-	WT	C468A		DV3	wt	Lyn-/-	WT	C468A		DV4	Hela	Lyn-/-	WT	C468A		ZIKV	wt	Lyn-/-	WT	C468A
SN 20180828-15s-5	37444.8	12711.5	32389.8	16156.3		SN 20180828-15s-5	13908.2	4003.1	17228.4	5052.8		SN 20180828-15s-5	49308.9	24321	48332.1	21309.4		SN 20180828-15s-10	53532.4	10376.5	60024.3	7706.37		SN 20180828-15s-5	24793.4	6676.05	23157.5	5261.56
CL 20180823-15s-3	57930.8	59420	49058.3	56072.4		CL 20180823-15s-3	37184.6	33991	33679.8	33722		CL 20180823-15s-3	55244.4	59945.3	50999.3	57179.7		CL 20180823-15s-3	22348.3	20833.2	14817.6	22820.3		CL 20180823-15s-3	35046.6	34366.9	34358.1	32208.2
SN/(SN+Cl)	0.392604	0.176227	0.397674	0.223683		SN/(SN+Cl)	0.272214	0.105361	0.338421	0.130312		SN/(SN+Cl)	0.471615	0.288621	0.486574	0.271495		SN/(SN+Cl)	0.705481	0.332477	0.802015	0.252447		SN/(SN+Cl)	0.414329	0.16266	0.40263	0.140422
related to HeLa	100.668	45.1864	101.968	57.3545		related to HeLa	100.079	38.7357	124.419	47.9086		related to HeLa	100.131	61.2784	103.307	57.6423		related to HeLa	99.3635	46.8278	112.96	35.556		related to HeLa	101.056	39.6731	98.2025	34.2492
Assay 2
DV1	wt	Lyn-/-	WT	C468A		DV2	wt	Lyn-/-	WT	C468A		DV3	wt	Lyn-/-	WT	C468A		DV4	wt	Lyn-/-	WT	C468A		ZIKV	wt	Lyn-/-	WT	C468A
SN 20180828-15s-5	41384.3	20392.4	34592.8	14859.4		SN 20180828-15s-5	10402.4	2495.72	11198.2	3400.2		SN 20180828-15s-5	48828.9	20331.9	42521.3	23801		SN 20180828-15s-10	47260.1	10171	51585.2	6852.06		SN 20180828-15s-5	26512.2	11426.1	25380	5500.8
CL 20180824-15s-2	44288.4	45116.6	32647.3	39468.5		CL 20180823-15s-3	34300.8	31129.7	27281.1	28331.5		CL 20180823-15s-3	61028.7	58289.2	40693.8	49138.5		CL 20180823-15s-3	13069.4	19220.3	16091.1	22309.4		CL 20180823-15s-3	28510.6	27394.7	20860.9	20577.6
SN/(SN+Cl)	0.483051	0.311291	0.514467	0.273513		SN/(SN+Cl)	0.2327	0.0742212	0.291018	0.107155		SN/(SN+Cl)	0.444474	0.258606	0.51098	0.326312		SN/(SN+Cl)	0.783367	0.346055	0.762235	0.234969		SN/(SN+Cl)	0.48184	0.29433	0.548864	0.210934
related to HeLa	100.011	64.4496	106.515	56.6279		related to HeLa	101.174	32.2701	126.529	46.5891		related to HeLa	99.8819	58.1138	114.827	73.3285		related to HeLa	100.047	44.1961	97.348	30.0089		related to HeLa	100.175	61.1913	114.109	43.8531
Assay 3
DV1	wt	Lyn-/-	WT	C468A		DV2	wt	Lyn-/-	WT	C468A		DV3	wt	Lyn-/-	WT	C468A		DV4	wt	Lyn-/-	WT	C468A		ZIKV	wt	Lyn-/-	WT	C468A
SN 20180829-10s-10	52099.3	14769	56555.4	10412.3		SN 20180829-10s-14	37255.6	4566.1	32827.9	3710.03		SN 20180829-10s-10	54148.3	18527.1	62840.6	19554.3		SN 20180829-10s-20	25144.3	4910.18	24524.2	2262.19		SN 20180829-10s-20	26659.7	1734.06	33971.8	2234.2
CL 20180829-10s-10	48174.4	35308.5	51050.8	47083		CL 20180829-10s-10	28607.8	14960.4	24384.7	11145.6		CL 20180829-10s-10	57976.2	38913.3	35480.8	39998.6		CL 20180829-10s-20	48950.5	41048.3	47113.8	36214		CL 20180829-10s-10	22310.4	15360.4	19630.2	20197.2
SN/(SN+Cl)	0.519571	0.294922	0.525578	0.181098		SN/(SN+Cl)	0.56565	0.233842	0.573788	0.249739		SN/(SN+Cl)	0.48293	0.322546	0.639135	0.328351		SN/(SN+Cl)	0.339353	0.106839	0.342335	0.0587946		SN/(SN+Cl)	0.544408	0.10144	0.633778	0.0996014
related to HeLa	107.572	61.0605	108.815	37.4945		related to HeLa	99.9382	41.3148	101.376	44.1235		related to HeLa	99.9855	66.7796	132.326	67.9816		related to HeLa	99.8098	31.4234	100.687	17.2925		related to HeLa	100.075	18.6471	116.503	18.3091
Assay 4
DV1	wt	Lyn-/-	WT	C468A		DV2	wt	Lyn-/-	WT	C468A		DV3	wt	Lyn-/-	WT	C468A		DV4	wt	Lyn-/-	WT	C468A		ZIKV	wt	Lyn-/-	WT	C468A
SN 20180831-15s-2	51600.7	20741.2	35736.9	8067.35		CL 20180831-15s-5	36875	6646.9	21439.3	3722.69		SN 20180831-15s-2	69164.9	17667.9	48611.6	7391.58		SN 20180831-15s-8	58281.9	15639	34673.9	8025.66		SN 20180831-15s-2	124064	19802	48625.3	13856.3
CL 20180831-15s-2	56374.3	49132.3	44643.3	37871		CL 20180831-15s-2	34798.8	24428.3	15800.6	18782.3		CL 20180831-15s-2	70872.8	66685.8	51955.8	50381		CL 20180831-15s-2	43044.4	35637.3	25839.7	26626.9		CL 20180831-15s-2	32494.9	36418.8	30533.9	30522.2
SN/(SN+Cl)	0.477895	0.296839	0.444598	0.175612		SN/(SN+Cl)	0.514484	0.213897	0.575707	0.165416		SN/(SN+Cl)	0.493902	0.20945	0.483374	0.127943		SN/(SN+Cl)	0.575191	0.304994	0.572994	0.231604		SN/(SN+Cl)	0.792443	0.352218	0.614272	0.31223
related to HeLa	99.9779	62.1002	93.0122	36.739		related to HeLa	100.094	41.6143	112.005	32.1821		related to HeLa	99.9801	42.3988	97.8489	25.8993		related to HeLa	99.8595	52.9503	99.4782	40.209		related to HeLa	100.056	44.472	77.5596	39.423

## Sheet: Fig 4
Fig 4	wt	Lyn-/-	C468A	C3S
0	37444.8	12711.5	32389.8	16156.3
6	57930.8	59420	49058.3	56072.4
12	875686	678987	698896	898769

## Sheet: Fig 6
Fig 6e
	WT							H98A							H98A/E62K
	wt	Lyn-/-	WT	Lyn KO			wt	Lyn-/-	WT	Lyn ko			wt	Lyn-/-	WT	Lyn ko
SN 20180828-15s-5	37444.8	12711.5	32389.8	16156.3		SN 20180828-15s-5	5908.18	4003.1	5228.39	5052.8		SN 20180828-15s-5	49308.9	24321	48332.1	21309.4
CL 20180823-15s-3	57930.8	59420	49058.3	56072.4		CL 20180823-15s-3	37184.6	33991	33679.8	33722		CL 20180823-15s-3	55244.4	59945.3	50999.3	57179.7
SN/(SN+Cl)	0.392604	0.176227	0.397674	0.223683		SN/(SN+Cl)	0.137104	0.105361	0.134378	0.130312		SN/(SN+Cl)	0.471615	0.288621	0.486574	0.271495

## Sheet: Fig 7
Fig 7i-n
	WT										Grasp55
	1st-1	1st-2	1st-3	2nd-1	2nd-2	2nd-3	3rd-1	3rd-2	3rd-3	3rd-4	1st-1	1st-2	1st-3	2nd-1	2nd-2	2nd-3	3rd-1	3rd-2	3rd-3	3rd-4
1d p.i.	220000	180000	220000	130000	150000	160000	150000	150000	70000	80000	20000	37000	28000	12000	18000	12000	37000	17000	8600	7700
2d p.i.	1200000	1500000	1700000	2000000	2100000	1400000	1020000	1100000	1030000	1200000	240000	200000	230000	370000	350000	230000	230000	220000	200000	232000
	Grasp65										Trim 16
	1st-1	1st-2	1st-3	2nd-1	2nd-2	2nd-3	3rd-1	3rd-2	3rd-3	3rd-4	1st-1	1st-2	1st-3	2nd-1	2nd-2	2nd-3	3rd-1	3rd-2	3rd-3	3rd-4
1d p.i.	610000	710000	960000	450000	400000	530000	480000	450000	220000	230000	2200	18000	1400	21000	3800	50000	37000	17000	8600	7700
2d p.i.	1100000	1070000	1290000	1290000	1020000	1100000	1310000	1140000	240000	310000	220000	200000	170000	180000	177000	160000	230000	210000	180000	170000
	Stx17										Stx3
	1st-1	1st-2	1st-3	2nd-1	2nd-2	2nd-3	3rd-1	3rd-2	3rd-3	3rd-4	1st-1	1st-2	1st-3	2nd-1	2nd-2	2nd-3	3rd-1	3rd-2	3rd-3	3rd-4
1d p.i.	220000	180000	220000	130000	150000	160000	150000	150000	70000	80000	20000	33000	23000	12000	18000	12000	37000	17000	8900	6500
2d p.i.	1200000	1500000	1700000	2000000	2100000	1400000	1020000	1100000	1030000	1200000	250000	200000	230000	370000	360000	240000	230000	220000	200000	245000
	WT										Stx4
	1st-1	1st-2	1st-3	2nd-1	2nd-2	2nd-3	3rd-1	3rd-2	3rd-3	3rd-4	1st-1	1st-2	1st-3	2nd-1	2nd-2	2nd-3	3rd-1	3rd-2	3rd-3	3rd-4
1d p.i.	645647	745600	995600	485600	435600	565600	515600	485600	255600	265000	255600	215600	175000	245600	73600	85600	72647	52647	44247	40000
2d p.i.	1135000	1105000	1325000	1325000	1055647	1135647	1345600	1175600	275600	345000	255600	235600	205000	215600	212600	195600	265647	245647	215647	205647
	Ulk1										Fip200
	1st-1	1st-2	1st-3	2nd-1	2nd-2	2nd-3	3rd-1	3rd-2	3rd-3	3rd-4	1st-1	1st-2	1st-3	2nd-1	2nd-2	2nd-3	3rd-1	3rd-2	3rd-3	3rd-4
1d p.i.	2200	18000	1400	21000	3800	50000	37000	17000	8600	7700	20000	37000	28000	12000	18000	12000	37000	17000	8600	7700
2d p.i.	220000	200000	170000	180000	177000	160000	230000	210000	180000	170000	240000	200000	230000	370000	350000	230000	230000	220000	200000	232000
Atg13										Rab8A
1st-1	1st-2	1st-3	2nd-1	2nd-2	2nd-3	3rd-1	3rd-2	3rd-3	3rd-4	1st-1	1st-2	1st-3	2nd-1	2nd-2	2nd-3	3rd-1	3rd-2	3rd-3	3rd-4
2000	17000	1200	20000	3200	52000	32000	13000	8400	7100	2100	12000	1100	20000	3200	45000	32000	12000	4600	4700
230000	220000	180000	180000	178000	168000	238000	218000	187000	177000	270000	270000	178000	188000	178700	167000	238000	218000	180000	175000

## Sheet: FigS1
Fig S1b
	control	wt	triple mutant
p-SFKs	868	12242.1	1305
GAPDH	15953.5	14240.5	13372.6
p-SFKs/GAPDH	0.0544082	0.859673	0.0975879
relative to mock	0.100756	1.59199	0.180718

## Sheet: Fig S2
Fig S2c, e-h
	1st assay with duplicate-1
	20180629
DV1 prME	20180629 30s-2												DV3 prME	20180629 30s-1						DV4 prME	20180629 30s-5(SN) 2(CL)
US6656	SN	CL	SN/(SN+CL)	related to 0									US6656	SN	CL	SN/(SN+CL)	related to 0			US6656	SN	CL	SN/(SN+CL)	related to 0		20180629 30s-2	SN	SN/(SN+CL)	related to 0
0	55107.7	50717.5	52.0742	100.008									0	35516.7	51092.8	41.0078	100.019			0	49200.9	47278.7	50.9962	99.9925			9550.67	16.8059	100.035
0.5	45263.8	64359.6	41.2903	79.2976									0.5	30812.6	47853.4	39.1689	95.5339			0.5	42139.8	43964.1	48.9406	95.962			10270	18.9364	112.716
1	35745.6	66149.8	35.0807	67.3722									1	36127	47729.3	43.082	105.078			1	41095.5	45516.5	47.4478	93.0349			8536.77	15.7932	94.0074
5	23910.3	61162.9	28.1055	53.9764									5	27822.3	48782.7	36.3191	88.5833			5	25053.8	44640.2	35.9483	70.4869			3862.1	7.96272	47.3972
10	28916	71260.4	28.8651	55.4351									10	29095.7	51222.2	36.2256	88.3552			10	27061	43172.2	38.5303	75.5495			3762.1	8.01569	47.7124
30	42916.5	65127.7	39.7212	76.2843									30	41790.4	52701.9	44.2263	107.869			30	29234.6	50581.8	36.6273	71.8182			5420.15	9.6785	57.6101
50	45557.4	72080	38.727	74.3748									50	39062.5	57206.3	40.5765	98.9671			50	25936.5	49799.8	34.2458	67.1486			4026.76	7.481	44.5297
	20180719																				20180719
DV1 prME 20180719 10s-5																				DV4 prME 20180719 10s-7
US6656	SN	CL	SN/(SN+CL)	related to 0																US6656	SN	CL	SN/(SN+CL)	related to 0
0	58504.4	57245.2	50.5439	100.087																0	14503.6	52230.1	21.7335	100.155
0.5	46762.3	51134.5	47.767	94.5881																0.5	7915.07	51155	13.3995	61.7487
1	27541.6	46751.1	37.0717	73.4094																1	7786.73	38878	16.6865	76.8965
5	18008.9	46723.2	27.8207	55.0905																5	6204.1	32770	15.9185	73.3573
10	17704.7	41255.8	30.0281	59.4615																10	5049.2	30427.4	14.2325	65.5875
30	25611.4	38900.1	39.7006	78.615																30	5929.93	39073.7	13.1766	60.7215
50	24667.8	38398.7	39.114	77.4534																50	6237.76	37872.1	14.1414	65.1679
	1st assay with duplicate-2
HeLa-DV1 prME	20180704 20s-2																			DV4 prME	20180704 20s-3
US6656	SN	CL	SN/(SN+CL)																	US6656	SN	CL	SN/(SN+CL)	related to 0
0	46140.9	22477.2	67.243	100.004																0	5267.52	49778.3	9.56933
0.5	41394.3	65074.9	38.8792	57.8215																0.5	4258.13	25706.8	14.2104
1	37199.7	30020.1	55.3404	82.3028																1	5970.35	25929.6	18.7158
5	24235.3	13723	63.8471	94.9541																5	5719.52	33920.7	14.4286
10	25711.7	48242.5	34.7671	51.706																10	5601.28	28210.3	16.5661
30	41937.4	59870.5	41.1927	61.2622																30	5249.62	58618.6	8.21945
50	35526.9	52930.1	40.1629	59.7307																50	6491	57226	10.1872
	1st assay with duplicate-2																				1st assay with duplicate-2
US6656	20180705	CL from 0705 15s_4		related to 0																US6656	20180705	CL from 0705 13s_4
0		30705.7	60.0429	100.005																0		37413.2	12.3417
0.5		53024.6	43.8411	73.0198																0.5		51633.3	7.61858
1		50276.4	42.5256	70.8287																1		49539.7	10.7554
5		55954.6	30.2223	50.337																5		41260.3	12.1744
10		54267.7	32.1479	53.5442																10		39432	12.4381
30		50374.9	45.4299	75.6661																30		54036.8	8.85468
50		54270.1	39.5636	65.8953																50		50951.1	11.3001
2nd assay duplicate-1
DV1 20180718 20s-2							DV2 20180719 10s-2						DV3 20180718 20s-2							DV4 20180719 10s-4
US6656	SN	CL	SN/(SN+CL)	related to 0			US6656	SN	CL	SN/(SN+CL)	related to 0		US6656	SN	CL	SN/(SN+CL)	related to 0			US6656	SN	CL	SN/(SN+CL)	related to 0
0	31998.6	60824.8	34.4726	99.9205			0	33605.5	93683.7	26.4009	100.003		0	19290.3	34704.3	35.7264	100.074			0	6518.49	54425.2	10.6959	99.9619
0.5	30451.4	60729.7	33.3966	96.8017			0.5	28809.2	95423.9	23.1896	87.8395		0.5	18684.7	45686	29.0267	81.3073			0.5	5064.1	45190.8	10.0768	94.1761
1	26437.2	54981.6	32.4707	94.1179			1	27162.3	97717.1	21.7508	82.3895		1	11568.8	45641.3	20.2216	56.6432			1	5948.76	41538.9	12.527	117.074
5	12346.9	48309.9	20.3554	59.0012			5	20609.8	88787.8	18.8393	71.3612		5	9477.21	36105.3	20.7913	58.239			5	2311.65	34333.9	6.30813	58.9544
10	14782	46579.1	24.0902	69.8267			10	26428.1	92597.4	22.2037	84.1051		10	14272	35960.5	28.4119	79.5851			10	3142.13	33165.7	8.65414	80.8799
30	24528.6	50715.8	32.5986	94.4887			30	30077	91231.3	24.7939	93.9162		30	24477	36354.3	40.2375	112.71			30	4913.18	34797.7	12.3724	115.629
50	25957.3	44141.7	37.0295	107.332			50	30964	92683.7	25.0421	94.8565		50	21718.6	36117	37.5523	105.189			50	4532.69	36019.4	11.1774	104.462
DV1 20180718 20s-3													DV3 20180718 20s-3							DV4 20180719 10s-7
US6656	SN	CL	SN/(SN+CL)	related to 0									US6656	SN	CL	SN/(SN+CL)	related to 0			US6656	SN	CL	SN/(SN+CL)	related to 0
0	25823.4	51105.3	33.568	99.9047									0	21510.1	42139.5	33.7945	99.9839			0	8704.07	55898.3	13.4733	99.8021
0.5	22734.1	48705.5	31.8228	94.7107									0.5	19106.3	46145.2	29.2811	86.6303			0.5	6936.39	50660.9	12.0429	89.2067
1	19214.5	44512	30.1515	89.7366									1	12377	44427.7	21.7887	64.4635			1	7977.22	49052.6	13.9878	103.613
5	8661.29	40600.9	17.582	52.3275									5	9767.43	40496.2	19.4324	57.4924			5	3792.86	38856.6	8.8931	65.8748
10	10803.7	36829.1	22.6812	67.5035									10	17810.2	39005.4	31.3474	92.7437			10	4831	39589.7	10.8756	80.5598
30	18641.2	38120.7	32.8411	97.7413									30	27046.5	38410	41.3198	122.248			30	5627.27	41358.1	11.9766	88.7159
50	19429.8	35184.7	35.5763	105.882									50	26168.8	39541.2	39.8247	117.825			50	5414.44	41025.9	11.6589	86.3623
2nd assay duplicate-1
DV1 20180720 15s-3							DV2 20180720 15s-3						DV3 20180720 15s-2							DV4 20180720 15s-5
US6656	SN	CL	SN/(SN+CL)	related to 0			US6656	SN	CL	SN/(SN+CL)	related to 0		US6656	SN	CL	SN/(SN+CL)	related to 0			US6656	SN	CL	SN/(SN+CL)	related to 0
0	37920	55373	40.6461	100.114			0	19129	64520.7	22.868	99.8604		0	28726.9	45880.5	38.5041	100.011			0	6371.35	51354.7	11.0372	100.338
0.5	31232.4	49445	38.7127	95.3515			0.5	15717	66313.7	19.1599	83.6675		0.5	26018	49365.5	34.5142	89.6473			0.5	4299.55	47605.1	8.28356	75.3051
1	23552.3	50606.8	31.7591	78.2245			1	11953.3	58992	16.8486	73.5749		1	22624.6	49240.9	31.4818	81.771			1	5642.69	43787.6	11.4155	103.777
5	9724.41	41776.4	18.8821	46.5075			5	9500.46	46923.2	16.8377	73.5271		5	12906.1	43014.1	23.0795	59.9466			5	2695.06	36057.8	6.95448	63.2225
10	13123.1	49168.3	21.0672	51.8897			10	10357.1	48786.9	17.5117	76.4703		10	17825	43719.8	28.9627	75.2278			10	2742.48	35114.9	7.24424	65.8567
30	18275.5	57002	24.2775	59.7968			30	21419.1	53076.4	28.7522	125.555		30	28321	43707.3	39.3192	102.128			30	2538.82	30302	7.73069	70.279
50	15645.6	53790.3	22.5325	55.4987			50	21125.9	58056	26.6803	116.508		50	32514.4	39162.7	45.3623	117.824			50	3860.45	29288.7	11.6457	105.87
							DV2 20180724 15s-3
							US6656	SN	CL	SN/(SN+CL)	related to 0
							0	16653.1	49191	25.2917	99.9672
							0.5	14636.2	50113.2	22.6044	89.3453									1
							1	10737	44511.1	19.4342	76.8151
							5	6369.92	46809.6	11.9782	47.3445
							10	7702.53	44562.7	14.7374	58.2505
							30	7688.87	45849.6	14.3614	56.7645
							50	14286.8	44013.1	24.5057	96.8606
2nd assay duplicate-2
DV1 20180724 15s-3							DV2 20180724 15s-3						DV3 20180724 15s-3
US6656	SN	CL	SN/(SN+CL)	related to 0			US6656	SN	CL	SN/(SN+CL)	related to 0		US6656	SN	CL	SN/(SN+CL)	related to 0
0	22354.7	48071.1	31.7422	100.133			0	12944.8	52497.5	19.7805	99.9016		0	37910.7	36933.3	50.653	99.9072
0.5	20104	43677.5	31.5201	99.4326			0.5	10411.3	50491.5	17.095	86.3384		0.5	25457.1	42744.5	37.3262	73.6218
1	18611.9	42718.9	30.3467	95.7309			1	8081.65	48407.7	14.3065	72.255		1	19788.4	46895	29.6751	58.5309
5	8710.7	38322.6	18.5203	58.4236			5	5338.61	37274.2	12.5282	63.2737		5	8423.31	35768.1	19.061	37.5956
10	12349.2	39540.2	23.799	75.0758			10	7887.14	43433.2	15.3684	77.6184		10	10076.2	37112.9	21.3528	42.1161
30	18923	40790	31.6899	99.9682			30	15600.8	49074.3	24.1219	121.828		30	17985.6	40879.5	30.5539	60.2642
50	18052.9	42215.5	29.9541	94.4925			50	15392.7	51385.5	23.0505	116.417		50	25686.6	41045.8	38.4919	75.9209
							DV2 20180727 15s-2						DV3 20180727 15s-2
							US6656	SN	CL	SN/(SN+CL)	related to 0		US6656	SN	CL	SN/(SN+CL)	related to 0
							0	19347.4	54437.4	26.2214	100.082		0	38779.3	70938.1	35.3447	100.013
							0.5	16020.9	69303.8	18.7764	71.6656		0.5	33833.4	71477.1	32.1272	90.909
							1	9458.53	65601.2	12.6013	48.0967		1	31473.6	66485.3	32.1294	90.915
							5	6127.35	62052.7	8.98702	34.3016		5	16835.6	61977.3	21.3615	60.4457
							10	10552.8	55491.9	15.9782	60.9857		10	26924.4	71977	27.2235	77.0331
							30	9962.53	66326.7	13.0589	49.8431		30	35870.1	90744.9	28.33	80.1642
							50	21114.8	69003.8	23.43	89.4276		50	56805.1	83897.6	40.3724	114.24

## Sheet: Fig S3
Fig S3b-e
DV1
NT	SRC/FYN	SRC/LYN	FYN/LYN	SRC/FYN/LYN
0.558875	0.533168	0.45781	0.507877	0.41736
0.55461	0.513718	0.413991	0.51339	0.509793
0.558875
55.8875	53.3168	45.781	50.7877	41.736
55.461	51.3718	41.3991	51.339	50.9793
55.8875
DV2
NT	SRC/FYN	SRC/LYN	FYN/LYN	SRC/FYN/LYN
0.608109	0.385027	0.435034	0.464643	0.252116
0.608109	0.456095	0.441086	0.383586	0.081006
0.608109
0.519142
60.8109	38.5027	43.5034	46.4643	25.2116
60.8109	45.6095	44.1086	38.3586	8.10056
60.8109
51.9142
DV3
NT	SRC/FYN	SRC/LYN	FYN/LYN	SRC/FYN/LYN
0.484938	0.407838	0.300337	0.27103	0.343882
0.484938	0.449658	0.346352	0.265996	0.301898
0.484938
0.563153
48.4937	40.7838	30.0337	27.103	34.3882
48.4937	44.9658	34.6352	26.5996	30.1898
48.4937
56.3153
DV4
NT	SRC/FYN	SRC/LYN	FYN/LYN	SRC/FYN/LYN
0.493236	0.49731	0.324188	0.443234	0.398518
0.48793	0.437565	0.371277	0.433654	0.326814
0.499349
49.3236	49.731	32.4188	44.3234	39.8518
48.793	43.7565	37.1277	43.3654	32.6814
49.9349

## Sheet: Fig S4
Fig S4b
	WT										KO
	1st-1	1st-2	1st-3	2nd-1	2nd-2	2nd-3	3rd-1	3rd-2	3rd-3	3rd-4	1st-1	1st-2	1st-3	2nd-1	2nd-2	2nd-3	3rd-1	3rd-2	3rd-3	3rd-4
1d p.i.	220000	180000	220000	130000	150000	160000	150000	150000	70000	80000	2000000	370000	280000	120000	180000	120000	370000	170000	286000	237700
2d p.i.	120000	150000	180000	200000	210000	150000	120000	110000	103000	120000	240000	200000	230000	375000	345800	230000	230000	220000	200000	232000

[truncated: 3 more sheets: Fig S5, Fig S6, Fig S8]
